# Supplementary material for: ﻿Exploration of Hiptage (Malpighiaceae) diversity in Vietnam reveals a new species with wingless fruits
Source: PhytoKeys. 2025 Jun 2;256:221–38. doi: 10.3897/phytokeys.256.148573 (PMC12149886; doi:10.3897/phytokeys.256.148573)
Supplement: XML Treatment for Hiptage aptera [file phytokeys.256.148573-treatment1.xml]

<!DOCTYPE tp:taxon-treatment
  PUBLIC "-//TaxonX//DTD Taxonomic Treatment Publishing DTD v0 20100105//EN" "tax-treatment-NSO.dtd">
<tp:taxon-treatment xmlns:tp="http://www.plazi.org/taxpub"><tp:treatment-meta><kwd-group><label>Taxon classification</label><kwd>
                <named-content content-type="kingdom">Plantae</named-content>
              </kwd><kwd>
                <named-content content-type="order">Malpighiales</named-content>
              </kwd><kwd>
                <named-content content-type="family">Malpighiaceae</named-content>
              </kwd></kwd-group><mixed-citation publication-type="journal"><person-group><name><surname>Lam</surname><given-names>Mai Thi Xuan</given-names></name><name><surname>Jagou</surname><given-names>Marie-Stella</given-names></name><name><surname>Van</surname><given-names>Giang Quoc</given-names></name><name><surname>Martos</surname><given-names>Florent</given-names></name><name><surname>Nguyen</surname><given-names>Truc Thi Ngoc</given-names></name><name><surname>Do</surname><given-names>Truong Van</given-names></name><name><surname>de Almeida</surname><given-names>Rafael Felipe</given-names></name><name><surname>Tran</surname><given-names>Hoa Dang</given-names></name><name><surname>Tran</surname><given-names>Khoa Dang</given-names></name><name><surname>Nguyen</surname><given-names>Giang Thi</given-names></name><name><surname>Tran</surname><given-names>Dong Phuong</given-names></name><name><surname>Huynh</surname><given-names>Ky</given-names></name><name><surname>Rivière</surname><given-names>Jean-Noël</given-names></name><name><surname>Rouget</surname><given-names>Mathieu</given-names></name><name><surname>Dinh</surname><given-names>Diep Quang</given-names></name><name><surname>Le</surname><given-names>Anh Tuan</given-names></name><name><surname>Trinh</surname><given-names>Xuan Thi</given-names></name><name><surname>Deguine</surname><given-names>Jean-Philippe</given-names></name><name><surname>Lefeuvre</surname><given-names>Pierre</given-names></name></person-group><article-title>﻿Exploration of <italic><tp:taxon-name><tp:taxon-name-part taxon-name-part-type="genus" reg="Hiptage">Hiptage</tp:taxon-name-part></tp:taxon-name></italic> (<tp:taxon-name><tp:taxon-name-part taxon-name-part-type="family">Malpighiaceae</tp:taxon-name-part></tp:taxon-name>) diversity in Vietnam reveals a new species with wingless fruits</article-title><source>PhytoKeys</source><day>02</day><month>06</month><year>2025</year><volume>256</volume><fpage>221</fpage><lpage>238</lpage><pub-id pub-id-type="doi">10.3897/phytokeys.256.148573</pub-id></mixed-citation></tp:treatment-meta><tp:nomenclature><label>﻿</label><tp:taxon-name>
              <object-id xmlns:xlink="http://www.w3.org/1999/xlink" content-type="arpha" xlink:type="simple">220B8B1A-C370-58DD-8FAB-C601BE32710C</object-id>
              <tp:taxon-name-part taxon-name-part-type="genus" reg="Hiptage">Hiptage</tp:taxon-name-part>
              <tp:taxon-name-part taxon-name-part-type="species" reg="aptera">aptera</tp:taxon-name-part>
              <object-id xmlns:xlink="http://www.w3.org/1999/xlink" content-type="ipni" xlink:type="simple">urn:lsid:ipni.org:names:77362501-1</object-id>
            </tp:taxon-name><tp:taxon-authority>M.T.X.Lam &amp; T.V.Do</tp:taxon-authority><tp:taxon-status xmlns:xlink="http://www.w3.org/1999/xlink" xlink:type="simple">sp. nov.</tp:taxon-status></tp:nomenclature><tp:treatment-sec sec-type="material" id="SECID0ETJAI"><title>Type.</title><p>Vietnam: • Ba Ria–Vung Tau Province, Dat Do District, <named-content xmlns:xlink="http://www.w3.org/1999/xlink" content-type="dwc:verbatimCoordinates" xlink:type="simple"><named-content content-type="geo-json" specific-use="{&#34;type&#34;:&#34;Point&#34;,&#34;coordinates&#34;:[107.254949,10.427317]}" id="NCID0E3JAI" xlink:type="simple">10.427317, 107.254949</named-content></named-content>, 39 m elev., 16 May 2022, <italic>Nguyen Hoang Nam 08_240118_VungTau</italic> (holotype: <named-content xmlns:xlink="http://www.w3.org/1999/xlink" content-type="dwc:institutional_code" xlink:title="Herbarium Vietnam National Museum of Nature" xlink:href="http://grbio.org/institution/vietnam-national-museum-nature" xlink:type="simple">VNMN</named-content>; isotype: <named-content xmlns:xlink="http://www.w3.org/1999/xlink" content-type="dwc:institutional_code" xlink:title="Herbarium Vietnam National Museum of Nature" xlink:href="http://grbio.org/institution/vietnam-national-museum-nature" xlink:type="simple">VNMN</named-content>).</p></tp:treatment-sec><tp:treatment-sec sec-type="diagnosis" id="SECID0ENKAI"><title>Diagnosis.</title><p>This species shares similarities with <italic><tp:taxon-name><tp:taxon-name-part taxon-name-part-type="genus" reg="Hiptage">H.</tp:taxon-name-part><tp:taxon-name-part taxon-name-part-type="species" reg="lushuiensis">lushuiensis</tp:taxon-name-part></tp:taxon-name></italic>, <italic><tp:taxon-name><tp:taxon-name-part taxon-name-part-type="genus" reg="Hiptage">H.</tp:taxon-name-part><tp:taxon-name-part taxon-name-part-type="species" reg="minor">minor</tp:taxon-name-part></tp:taxon-name></italic>, <italic><tp:taxon-name><tp:taxon-name-part taxon-name-part-type="genus" reg="Hiptage">H.</tp:taxon-name-part><tp:taxon-name-part taxon-name-part-type="species" reg="bullata">bullata</tp:taxon-name-part></tp:taxon-name></italic>, <italic><tp:taxon-name><tp:taxon-name-part taxon-name-part-type="genus" reg="Hiptage">H.</tp:taxon-name-part><tp:taxon-name-part taxon-name-part-type="species" reg="subglabra">subglabra</tp:taxon-name-part></tp:taxon-name></italic> and <italic><tp:taxon-name><tp:taxon-name-part taxon-name-part-type="genus" reg="Hiptage">H.</tp:taxon-name-part><tp:taxon-name-part taxon-name-part-type="species" reg="lucida">lucida</tp:taxon-name-part></tp:taxon-name></italic> such as leaf shape, basal leaf glands and petal colour. However, <italic><tp:taxon-name><tp:taxon-name-part taxon-name-part-type="genus" reg="Hiptage">H.</tp:taxon-name-part><tp:taxon-name-part taxon-name-part-type="species" reg="aptera">aptera</tp:taxon-name-part></tp:taxon-name></italic> differs from these related species in petal size and calyx gland presence. Its petals are significantly larger than those of <italic><tp:taxon-name><tp:taxon-name-part taxon-name-part-type="genus" reg="Hiptage">H.</tp:taxon-name-part><tp:taxon-name-part taxon-name-part-type="species" reg="lushuiensis">lushuiensis</tp:taxon-name-part></tp:taxon-name></italic>, <italic><tp:taxon-name><tp:taxon-name-part taxon-name-part-type="genus" reg="Hiptage">H.</tp:taxon-name-part><tp:taxon-name-part taxon-name-part-type="species" reg="minor">minor</tp:taxon-name-part></tp:taxon-name></italic>, <italic><tp:taxon-name><tp:taxon-name-part taxon-name-part-type="genus" reg="Hiptage">H.</tp:taxon-name-part><tp:taxon-name-part taxon-name-part-type="species" reg="bullata">bullata</tp:taxon-name-part></tp:taxon-name></italic> and <italic><tp:taxon-name><tp:taxon-name-part taxon-name-part-type="genus" reg="Hiptage">H.</tp:taxon-name-part><tp:taxon-name-part taxon-name-part-type="species" reg="subglabra">subglabra</tp:taxon-name-part></tp:taxon-name></italic> and are erect to forward-curved with fimbriate margins, unlike the strongly reflexed petals in <italic><tp:taxon-name><tp:taxon-name-part taxon-name-part-type="genus" reg="Hiptage">H.</tp:taxon-name-part><tp:taxon-name-part taxon-name-part-type="species" reg="lushuiensis">lushuiensis</tp:taxon-name-part></tp:taxon-name></italic> and the unfimbriate petals in <italic><tp:taxon-name><tp:taxon-name-part taxon-name-part-type="genus" reg="Hiptage">H.</tp:taxon-name-part><tp:taxon-name-part taxon-name-part-type="species" reg="lucida">lucida.</tp:taxon-name-part></tp:taxon-name></italic> Additionally, the absence of calyx glands distinguishes <italic><tp:taxon-name><tp:taxon-name-part taxon-name-part-type="genus" reg="Hiptage">H.</tp:taxon-name-part><tp:taxon-name-part taxon-name-part-type="species" reg="aptera">aptera</tp:taxon-name-part></tp:taxon-name></italic> from <italic><tp:taxon-name><tp:taxon-name-part taxon-name-part-type="genus" reg="Hiptage">H.</tp:taxon-name-part><tp:taxon-name-part taxon-name-part-type="species" reg="minor">minor</tp:taxon-name-part></tp:taxon-name></italic>. This new species is distinctly different from <italic><tp:taxon-name><tp:taxon-name-part taxon-name-part-type="genus" reg="Hiptage">H.</tp:taxon-name-part><tp:taxon-name-part taxon-name-part-type="species" reg="benghalensis">benghalensis</tp:taxon-name-part></tp:taxon-name></italic>, one of the most studied species in the genus, which has extremely reflexed petals and a large calyx gland. A notable feature of <italic><tp:taxon-name><tp:taxon-name-part taxon-name-part-type="genus" reg="Hiptage">H.</tp:taxon-name-part><tp:taxon-name-part taxon-name-part-type="species" reg="aptera">aptera</tp:taxon-name-part></tp:taxon-name></italic> is its wingless, hemispherical mericarps (fruits), which are relatively large, measuring 2.4–4.5 cm in diameter. This unique fruit shape represents the first recorded occurrence within the <italic><tp:taxon-name><tp:taxon-name-part taxon-name-part-type="genus" reg="Hiptage">Hiptage</tp:taxon-name-part></tp:taxon-name></italic> genus.</p></tp:treatment-sec><tp:treatment-sec sec-type="description" id="SECID0EKQAI"><title>Description.</title><p>Woody shrubs or lianas, young branches densely red-brown pubescent, hairs appressed; older twigs glabrous, with white and small lenticels, rounded, coarse, stem wart-like structures. <bold><italic>Leaves</italic></bold> opposite; stipules present, linear, 1–2 mm, located at the base of the petiole, densely red-brown pubescent; petioles ca. 6 mm long, densely red-brown pubescent, adaxially canaliculate; leaf blade oblong, elliptic, ovate to lanceolate, 5.5–17.5 × 2–7 cm, coriaceous; young leaves usually red, white or red-brown pubescent on abaxial surface, densely so along mid-rib, adaxially glabrous; mature leaves green, glabrous on both surfaces, base cuneate, apex acuminate or retuse, margin entire, abaxially often with 1–3 pairs marginal gland near the base; lateral veins 5–7 pairs, prominent on both surfaces. <bold><italic>Thyrses</italic></bold>: terminal or axillary; main axis 2.5–20 cm long, red-brown pubescent; peduncle 2–17 mm long, covered red-brown pubescent; bracts lanceolate, 9–12 mm long, green; bracteoles lanceolate, 2–3 mm long, red-brown. <bold><italic>Flowers</italic></bold>: white to slightly pink; pedicels 16–22 mm long, spread red-brown pubescent. <bold><italic>Calyx</italic></bold> with five sepals basally connate, ovate to round, apex rounded to acute, ca. 3 × 15 mm, densely light brown pubescent abaxially, glabrous adaxially. <bold><italic>Calyx glands</italic></bold>: eight prominent, round, small, green, not decurrent to the pedicel, often connate at the junction between two sepals. <bold><italic>Petals</italic></bold>: five, suborbicular, 11–14 × 8–12 mm, white to light pink, erect to forward curved, apex rounded, margin fimbriate, claw short, ca. 0.2 mm length, ca. 0.3 mm width, basally yellow, yellow maculations, abaxially red brown pubescent, densely so near base, abaxially glabrous. <bold><italic>Stamens</italic></bold> ten, glabrous, unequal in size; filaments white, circinate, 9–11 mm long in the longest stamen and 2–5 mm long in the remaining nine; anthers oblong; pollen sacs yellow, rimose (longitudinal dehiscence). <bold><italic>Ovary</italic></bold>: ca. 25 mm, ovoid, densely light red pubescent; style 1, yellowish-green, 7.5–12 mm long, slightly curved upwards, deflected either to the left or right side, glabrous; stigma apical. <bold><italic>Fruits</italic></bold>: wingless, 1–3 mericarps, hemispherical, spread red brown pubescent, young fruit green, red-brown pubescent on both surfaces; mature fruit rusty to reddish-brown, glabrous, 2.4–4.5 cm in diam., adaxially with longitudinal groove, abaxially bulging. <bold><italic>Seeds</italic></bold>: ovoid, ca. 1.7 cm long, dark yellow or brown (Fig. <xref ref-type="fig" rid="F3">3</xref>).</p><fig id="F3" position="float" orientation="portrait"><object-id xmlns:xlink="http://www.w3.org/1999/xlink" content-type="doi" xlink:type="simple">10.3897/phytokeys.256.148573.figure3</object-id><object-id xmlns:xlink="http://www.w3.org/1999/xlink" content-type="arpha" xlink:type="simple">ABCF22E5-239E-555A-9888-5F4759603DCB</object-id><label>Figure 3.</label><caption><p>Morphological characteristics of <italic><tp:taxon-name><tp:taxon-name-part taxon-name-part-type="genus" reg="Hiptage">Hiptage</tp:taxon-name-part><tp:taxon-name-part taxon-name-part-type="species" reg="aptera">aptera</tp:taxon-name-part></tp:taxon-name></italic> M.T.X.Lam &amp; T.V.Do, sp. nov. with wingless fruits <bold>A, B</bold> adaxial and abaxial surface of leaf <bold>C</bold> two basal glands of leaf <bold>D</bold> flowering branch <bold>E</bold> bud of flower <bold>F</bold> flower <bold>G</bold> calyx glands <bold>H–J</bold> wingless fruits. Photos by Lam Thi Xuan Mai and Nguyen Hoang Nam, edited by Rafael Felipe de Almeida.</p></caption><graphic xmlns:xlink="http://www.w3.org/1999/xlink" xlink:href="phytokeys-256-221_article-148573__-g003.jpg" position="float" orientation="portrait" xlink:type="simple" id="oo_1343370.jpg"><uri content-type="original_file" xlink:type="simple">https://binary.pensoft.net/fig/1343370</uri></graphic></fig></tp:treatment-sec><tp:treatment-sec sec-type="phenology" id="SECID0E4SAI"><title>Phenology.</title><p>Flowering in March to June and fruiting from May to August.</p></tp:treatment-sec><tp:treatment-sec sec-type="etymology" id="SECID0ECTAI"><title>Etymology.</title><p>The specific epithet reflects the unusual fruit morphology compared to other <italic><tp:taxon-name><tp:taxon-name-part taxon-name-part-type="genus" reg="Hiptage">Hiptage</tp:taxon-name-part></tp:taxon-name></italic> species.</p></tp:treatment-sec><tp:treatment-sec sec-type="Vernacular name" id="SECID0EPTAI"><title>Vernacular name.</title><p>Vietnamese: Dùi đục không cánh. “Dùi đục” is the popular Vietnamese name of <italic><tp:taxon-name><tp:taxon-name-part taxon-name-part-type="genus" reg="Hiptage">Hiptage</tp:taxon-name-part></tp:taxon-name></italic> genus, “không cánh” is wingless.</p></tp:treatment-sec><tp:treatment-sec sec-type="English name" id="SECID0E3TAI"><title>English name.</title><p>Wingless <tp:taxon-name><tp:taxon-name-part taxon-name-part-type="genus" reg="Hiptage">Hiptage</tp:taxon-name-part></tp:taxon-name>.</p></tp:treatment-sec><tp:treatment-sec sec-type="habitat" id="SECID0EIUAI"><title>Habitat and distribution.</title><p><italic><tp:taxon-name><tp:taxon-name-part taxon-name-part-type="genus" reg="Hiptage">Hiptage</tp:taxon-name-part><tp:taxon-name-part taxon-name-part-type="species" reg="aptera">aptera</tp:taxon-name-part></tp:taxon-name></italic> is found in two Provinces: Ba Ria–Vung Tau (southern Vietnam) and Quang Tri (central Vietnam). It grows in areas around the base of mountains, on slopes and along mountain paths under evergreen forests and near residential areas, at elevations of 28–433 m.</p></tp:treatment-sec><tp:treatment-sec sec-type="conservation status" id="SECID0EZUAI"><title>Conservation status</title><p><bold>(and study).</bold> Since its identification, we have found this species in various locations within Ba Ria–Vung Tau Province, where it maintains a relatively large population. It is commonly observed as shrubs or lianas covering certain areas, co-existing with other species in the same habitat. We propose that the new species <italic><tp:taxon-name><tp:taxon-name-part taxon-name-part-type="genus" reg="Hiptage">H.</tp:taxon-name-part><tp:taxon-name-part taxon-name-part-type="species" reg="aptera">aptera</tp:taxon-name-part></tp:taxon-name></italic> should be classified as Least Concern (<abbrev xmlns:xlink="http://www.w3.org/1999/xlink" xlink:title="Least Concern" id="ABBRID0EMVAI" xlink:type="simple">LC</abbrev>) according to the current IUCN Red List Categories and Criteria (<xref ref-type="bibr" rid="B20">IUCN 2024</xref>). However, continuous monitoring of its population status and habitat conditions is crucial for making accurate assessments in the future.</p></tp:treatment-sec><tp:treatment-sec sec-type="material" id="SECID0EUVAI"><title>Additional specimens examined</title><p><bold>(<italic>paratypes</italic>).</bold> Vietnam: • Dat Do, Ba Ria–Vung Tau, <named-content xmlns:xlink="http://www.w3.org/1999/xlink" content-type="dwc:verbatimCoordinates" xlink:type="simple"><named-content content-type="geo-json" specific-use="{&#34;type&#34;:&#34;Point&#34;,&#34;coordinates&#34;:[107.263124,10.406436]}" id="NCID0ECWAI" xlink:type="simple">10.4064358, 107.2631240</named-content></named-content>, 194 m elev., 8 Apr 2024, Lam Thi Xuan Mai, original ID 61_240408_VungTau; • Dat Do, Ba Ria–Vung Tau, <named-content xmlns:xlink="http://www.w3.org/1999/xlink" content-type="dwc:verbatimCoordinates" xlink:type="simple"><named-content content-type="geo-json" specific-use="{&#34;type&#34;:&#34;Point&#34;,&#34;coordinates&#34;:[107.263000,10.406327]}" id="NCID0EKWAI" xlink:type="simple">10.406327, 107.263000</named-content></named-content>, 190 m elev., 01 Jun 2024, Lam Thi Xuan Mai, original ID 62_240601_VungTau; • Tan Thanh, Ba Ria–Vung Tau, <named-content xmlns:xlink="http://www.w3.org/1999/xlink" content-type="dwc:verbatimCoordinates" xlink:type="simple"><named-content content-type="geo-json" specific-use="{&#34;type&#34;:&#34;Point&#34;,&#34;coordinates&#34;:[107.147117,10.545323]}" id="NCID0ESWAI" xlink:type="simple">10.545323, 107.147117</named-content></named-content>, 333 m elev., 23 Jun 2024, Nguyen Hoang Nam, original ID 64_240623_VungTau; • Dat Do, Ba Ria–Vung Tau, <named-content xmlns:xlink="http://www.w3.org/1999/xlink" content-type="dwc:verbatimCoordinates" xlink:type="simple"><named-content content-type="geo-json" specific-use="{&#34;type&#34;:&#34;Point&#34;,&#34;coordinates&#34;:[107.254722,10.433306]}" id="NCID0E1WAI" xlink:type="simple">10.433306, 107.254722</named-content></named-content>, 28 m elev., 23 Jun 2024, Nguyen Hoang Nam, original ID 65_240623_Vung Tau; • Da Krong, Quang Tri, <named-content xmlns:xlink="http://www.w3.org/1999/xlink" content-type="dwc:verbatimCoordinates" xlink:type="simple"><named-content content-type="geo-json" specific-use="{&#34;type&#34;:&#34;Point&#34;,&#34;coordinates&#34;:[106.997167,16.328694]}" id="NCID0ECXAI" xlink:type="simple">16.328694, 106.997167</named-content></named-content>, 433 m elev., 01 Dec 2022, Tran Dang Khoa, original ID 19_221201_QuangTri.</p></tp:treatment-sec><ref-list><ref id="B20"><mixed-citation xmlns:xlink="http://www.w3.org/1999/xlink" xlink:type="simple">IUCN (<year>2024</year>) Guidelines for Using the IUCN Red List Categories and Criteria, Version 16, Prepared by the Standards and Petitions Committee. <ext-link xlink:href="https://www.iucnredlist.org/documents/RedListGuidelines.pdf" ext-link-type="uri" xlink:type="simple">https://www.iucnredlist.org/documents/RedListGuidelines.pdf</ext-link></mixed-citation></ref></ref-list></tp:taxon-treatment>
