# Supplementary material for: ﻿Exploration of Hiptage (Malpighiaceae) diversity in Vietnam reveals a new species with wingless fruits
Source: PhytoKeys. 2025 Jun 2;256:221–38. doi: 10.3897/phytokeys.256.148573 (PMC12149886; doi:10.3897/phytokeys.256.148573)
Supplement: Supplementary material 1 — Taxa and GenBank accession numbers of Hiptage used in this study [file phytokeys-256-221_article-148573__-s001.xlsx]

## Sheet: Sheet1
Supplementary Table 1. Information on samples from Genbank used in this study
Taxon name	Country	Genbank accession
Hiptage benghalensis	India	KX277721
	China	MH718398
	Singapore	MH718399
	China	MH718400
	Thailand	MH718408
	Thailand	MH718410
	China	MH718414
	China	MH718422
Hiptage bullata	Philippines	MH718412
Hiptage candicans	Thailand	MH718409
	Thailand	MH718411
Hiptage detergens	Thailand	MH718404
	Thailand	MH718405
Hiptage ferruginea	China	MH718402
	China	MH718403
	China	MH718419
Hiptage incurvata	China	MK967956
	China	MK967957
	China	MK967958
	China	MK967959
Hiptage lanceolata	unknown	OQ968812
	unknown	OQ968813
Hiptage lucida	Thailand	MH718407
	China	MH718418
Hiptage lushuiensis	China	OR471605
	China	OR471606
	China	OR471607
Hiptage luzonica	Philippines	MH718425
	Philippines	MH718431
	Philippines	MH718432
Hiptage marginata	Vietnam	MH718413
Hiptage minor	China	MH718401
	China	MH718415
	China	MH718423
Hiptage monopteryx	Thailand	MH718406
Hiptage multiflora	China	MH718424
Hiptage pauciflora	China	MH718416
	China	MH718417
	China	MH718420
	China	MH718421
Hiptage sp.	China	MG730326
	China	MG730327
	China	MG730328
	China	OR417356
	China	OR417357
	China	OR417358
Hiptage stellulifera	Vietnam	MH718429
Hiptage subglabra	Vietnam	MH718427
Hiptage tianyangensis	unknown	MK967960
Hiptage umbellulifera	Vietnam	MH718426
	Vietnam	MH718428
	Vietnam	MH718430
Chlorohiptage vietnamensis	Vietnam	OR768485
Callaeum psilophyllum	na	OK268022
Niedenzuella multiglandulosa	na	OK271417
Niedenzuella stannea	na	OK271412
Heteropterys brunnea	na	OK284266
